# Supplementary material for: The effects of HIV and oncogenic human papillomavirus on the tumor immune microenvironment of penile squamous cell carcinoma
Source: PLoS One. 2024 May 1;19(5):e0300729. doi: 10.1371/journal.pone.0300729 (PMC11062539; doi:10.1371/journal.pone.0300729)
Supplement: S1 Dataset — (XLS) [file pone.0300729.s003.xls]

## Sheet: Sheet1
StudyID	Age	Histo_subtypes	Differentiation	Tumour_size_mm	LVI	PNI	LN_status	Pathologicalstage	Adv_Stage	p16_Pos	p53_Mut	MMR_D	CD3	CD8	CD103	FOXP3	CD68	CD163	LAG3	PD1	TIM3	PDL1CPS	CTLA4CPS	HIV_VL	HIV	CD4_Count	OnART	ARTtype	Duration_lesion_months	Timefromnoticingofcomplaint	Statusoflymphnodeleftside	StatusoflymphnodeRightside	palpable_LN	HPV_status	HR_HPV	LR_HPV	HPV_Types	HPV_16	HPV_18	HPV_33	HPV_35	HPV_51	HPV_53	HPV_58	Multi_HR_HPV	SCCA_1	SCCA_2	Marital	Smoking
PC 08	68	SCC HPV associated	1	45	1	1	0	IIB	0	1	0	0	16	3	5	2	11	20	2	1	15	12	0	0	1	231	1	ATRIPLA	24	1	Palpable mobile	Palpable mobile	1	1	1	0	35,53	0	0	0	1	0	1	0	1	3.24	3.22	Married	0
PC 36	70	SCC HPV associated	2	30	1	1	0	IIA	0	1		0	3	5			3	3				0	0	0	1		1	TLD	12	1	Palpable mobile	Palpable mobile	1	1	1	0	18	0	1	0	0	0	0	0	0			Married	1
PC 10	60	usual	2	60	1	1	0	IIB	0	0	1	0	39	29	77	2	25	23	20	24	48	67	0	0	1	356	1	DET	12	1	Palpable mobile	Palpable mobile	1	1	1	0	16,51	1	0	0	0	1	0	0	1	2.73	5.31	Widow	0
PC 05	46	usual	1	60	1	0	0	IIA	0	0	1	0	7	7	11	6	7	3	17	5	3	85	0	0	0	1254	0	N/A	8	1	Palpable mobile	Palpable mobile	1	0	0	0	.									3.32	2.46	Married	1
PC 07	74	SCC HPV associated	2	60	1	1	0	IIA	0	1	0	0	53	34	22	12	32	44	17	7	26	88	0	0	0	818	0	N/A	7	1	Palpable mobile	Palpable mobile	1	1	1	1	35,61	0	0	0	1	0	0	0	1	3.09	3.09	Married	1
PC 34	54	SCC, NOS	2	4	0	0	0	I	0			0	1	12									0	706	1	1632	1	TLD	3	1	Non palpable	Non palpable	0	1	1	0	18	0	1	0	0	0	0	0	0			Divorced	0
PC 32	63	Basaloid	3	25	1	0	0	IIA	0	1	0	0	54	12	20	6	16	21	21	13			0.69	0	1	289	1	ATRIPLA	3	3	Non palpable	Non palpable	0	1	1	0	18,51	0	1	0	0	1	0	0	1			Married	0
PC 29	58	SCC HPV associated	1	25	1	1	0	II A	0	1	0	0	17	10	11	0	10	18	1	2	5	0	0	0	1	524	1	TAFED	10	2	Palpable mobile	Palpable mobile	1	0	0	0	.	0	0	0	0	0	0	0				Widow	1
PC 28	53	Warty	1	42	1	0	0	IIA	0	1	0	0	44	29	28	10	22	17	8		6	40	2.2	0	1	572	1	TLD	8	1	Palpable mobile	Palpable mobile	1	1	1	0	58	0	0	0	0	0	0	1	0			Married	0
PC 06	57	SCC HPV associated	2	40	1	0	0	IIA	0	1	0	0	13	2	2	9	17	33	1	3	19	0	0	0	1		1	ATRIPLA	60	1	Non palpable	Non palpable	0	1	1	0	18	0	1	0	0	0	0	0	0	2.92	3.75	Divorced	1
PC 33	58	Warty	2	30	1	1	0	IIA	0	1	0	0	4	0	3	0	8	3	0	0		0	0	0	1	330	1	TLD	8	3	Palpable mobile	Palpable mobile	1	0	0	0	.	0	0	0	0	0	0	0				Married	1
PC 03	55	warty	2	40	1	0	0	IIA	0	1	0	0	28	12	13	11	29	16	10	14	32	3	4.9	0	1	661	1	ATRIPLAR	10	2	Palpable mobile	Palpable mobile	1	1	1	0	16,35	1	0	0	0	0	0	0	1	7.21	5.94	Married	1
PC 22	65	Verrucous	2	50	1	0	0	II A	0	0	1	0	61	88	88	13		34	24	53	9	74	3.1	0	0		0	N/A	4	1	Palpable mobile	Palpable mobile	1	0	0	0	.									3.39		Married	1
PC 31	62	Basaloid	2	42	1	0	0	IIA	0	1	0	0	108	26	78	8	67	46	26	14		0	1	44	1	364	1	TLD	24	2	Non palpable	Non palpable	0	0	0	0	.	0	0	0	0	0	0	0				Married	0
PC 23	61	basaloid	2	48	1	0	0	II A	0	1	0	0	84	51	40	14	13	23	14	68	5		0.4	0	1		1	TLD	3	1	Palpable mobile	Palpable mobile	1	1	1	0	35	0	0	0	1	0	0	0	0	4.23		Married	1
PC 24	58	basaloid	3	55	1	1	0	IIB	0	1	0	0	297	248	180	60	34	63	50	48	21		3	0	1	569	1	TLD	12	1	Non palpable	Non palpable	0	0	0	0	.	0	0	0	0	0	0	0				Married	1
PC 09	40	basaloid	2	50	1	1	0	IIB	0	1	0	0	39	22	21	5	18	42	24	12	34	46	0.8	0	1	155	1	ATRIPLA	7	1	Palpable mobile	Palpable mobile	1	1	1	0	16,33,35	1	0	1	1	0	0	0	1	2.59	3.08	Married	0
PC 25	69	Warty	1	35	1	0	0	IIA	0	1	0	0	57	41	44	10	8	24	17		17		1.3	0	1	451	1	TLD	4	1	Palpable mobile	Palpable mobile	1	0	0	0	.	0	0	0	0	0	0	0				Married	0
PC 21	67	basaloid	2	7	1	0	0	IIA	0	1	0	0	175	92	126	10	27	28	30	43	39	27	2.3	0	1		1	TLD	24	1	Non palpable	Non palpable	0	1	1	0	16,33,35	1	0	1	1	0	0	0	1	3.33		Married	0
PC 26	60	SCC HPV associated	3	45	1	1	0	IIB	0	1	0	0	165	143	126	19	45	38	89		1	33	1	186	1	651	1	TLD	6	2	Palpable mobile	Palpable mobile	1	0	0	0	.	0	0	0	0	0	0	0				Married	0
PC 04	54	basaloid	3	60	1	1	0	IIA	0	1	0	0	21	7	6	17	65	64	30	9	43	13	0.7	33	1	730	1	TLD	90	2	Palpable mobile	Palpable mobile	1	0	0	0	.									3.47		Married	1
PC 30	44	SCC HPV associated	1	25	1	0	0	IIA	0	1	0	0	34	22	13	5	12	11	1	1	0		1.14	174	1	243	1	TLD	12	2	Palpable mobile	Palpable mobile	1	0	0	0	.	0	0	0	0	0	0	0				Married	0
PC 02	54	Basaloid	3	60	1	1	0	IIB	0	1	0	0	174	114	60	31	43	46	59	65	64	55	4.6	0	1	469	1	TLD	12	2	Palpable mobile	Palpable mobile	1	0	0	0	.									3.5	4.23	Married	0
PC 13	43	basaloid	2	50	1	0	0	IIA	0	1	0	0	32	42	43	12		10	35	19	54	0	4.5	67	1	1354	1	ATRIPLA	6	1	Palpable mobile	Palpable mobile	1	1	1	0	16,35	1	0	0	1	0	1	0	1	2.81	2.74	Married	0
PC 17	41	basaloid	3	35	0	0	0	IIA	0	1	0	0	21	34	4	8	13	20	17	31	26	20	3.8	0	1	445	1	TLD	7	1	Palpable mobile	Palpable mobile	1	1	1	0	16	1	0	0	0	0	0	0	0	2.62	2.95	Married	1
PC 20	39	basaloid	2	54	1	1	1	III A	1	1	0	0	88	59	51	23	38	53	35	13	40	1	5	0	1		1	TLD	5	1	Palpable mobile	Palpable mobile	1	1	1	0	16,33,35	1	0	1	1	0	0	0	1	2.55		Married	1
PC 14	50	usual	1	45	1	1	1	IIIA	1	1	0	0	11	4	6	3	6	7	4	1	0	10	0	0	1	464	1	TLD	5	1	Palpable mobile	palpable mobile	1	1	1	0	16,35,53	1	0	0	1	0	1	0	1	0.93		Widow	0
PC 18	56	basaloid	2	35	1	1	1	IV	1	1	0	0	39	44	38	21	20	39	12	8	14	24	0.96	0	1	273	1	ATRIPLA	12	1	Palpable mobile	Palpable mobile	1	1	1	0	16,33,35	1	0	1	1	0	0	0	1	3.15		Married	1
PC 19	29	usual	1	40	1	1	1	IV	1	0	1	0	55	38	52	15	13	31	14	3	0	4	10	0	0		0	N/A	5	1	Palpable mobile	Palpable fixed	1	0	0	0	.									2.41	2.99	Single	1
PC 12	51	basaloid	2	50	1	0	1	IIIB	1	1	0	0	134	131	85	17	26	51	83		95	4	3.4	0	1	245	1	TLD	24	3	Palpable mobile	Palpable mobile	1	1	1	0	16,51	1	0	0	0	1	0	0	1	0.81	0.55	Divorced	0
PC 11	68	basaloid	2	50	1	1	1	IIIA	1	1	0	0	50	39	47	4	76		17	26	28	7	0.5	0	1	729	1	TLD	70	2	Palpable mobile	Palpable mobile	1	1	1	0	16,35,53	1	0	0	1	0	1	0	1	3.22	3.24	Married	1
PC 01	47	basaloid	2	40	1	1	1	IV	1	1	0	0	145	58	78	24	21	34	28	52	31	19	0	0	1	578	1	TLD	36	12	Palpable mobile	Palpable fixed	1	1	1	0	16	1	0	0	0	0	0	0	0	1.81	3.06	Married	1
PC 27	55	Clear cell	2	40	1	1	1	III A	1	1	0	0	31	19	17	10	16	20	6		7	27	0.2	0	0	737		N/A	6	1	Palpable mobile	Palpable mobile	1	1	1	0	58	0	0	0	0	0	0	1	0			Married	0
PC 35	44																							0	1	327	1	TLD	8	1	Palpable mobile	Palpable mobile	1	0	0	0	.	0	0	0	0	0	0	0				Married	1
PC 37	49																							317736	0	355	0	N/A	10	2	Non palpable	Non palpable	0	1	1	0	59	0	0	0	0	0	0	0	0			Married	0
[truncated: 6 more columns]
